# Supplementary material for: Predicting prognosis and immunotherapeutic response of clear cell renal cell carcinoma
Source: Front Pharmacol. 2022 Oct 14;13:984080. doi: 10.3389/fphar.2022.984080 (PMC9614164; doi:10.3389/fphar.2022.984080)
Supplement: Supplementary file 1 [file Table1.csv]

	logFC	AveExpr	t	P.Value	adj.P.Val	B
KCNN4	-0.139924267792918	4.65366271852267	-8.00974933017262	8.92316844132346e-13	3.91646786058128e-08	18.5977259706807
FCRL5	-0.142461488896908	4.64067135792888	-5.47476562207874	2.48850332448654e-07	0.00546114497075193	6.6681743648375
CTD-2651B20.5	0.139971807223079	4.44044350943086	5.24137006978744	7.03437338609475e-07	0.00771864205722712	5.69654201187275
NUP210	-0.0359826910566357	4.81627083687772	-5.29059700043664	5.66171551824487e-07	0.00771864205722712	5.53372987594963
IGLV7-43	-0.22815504578769	4.58015360942161	-5.18918697968792	8.84345714718407e-07	0.00776296355294112	5.48953320900384
POU2AF1	-0.143414720566131	4.58785816529997	-5.04008177816343	1.68846510554274e-06	0.009106885997819	4.8868108243058
RP11-148O21.2	-0.122766537430023	4.35626802740954	-5.03236216497065	1.74543894118105e-06	0.009106885997819	4.84640797525853
P2RX5	-0.105193614901515	4.68370681071202	-4.9829789472386	2.15674185894209e-06	0.00946615569308274	4.58894692115553
ARSE	0.0471648049613735	4.92799850457065	5.13934949081658	1.09906465683497e-06	0.00803984114219059	4.41255039944643
HMSD	-0.134216107373027	4.35981012537623	-4.90262026652537	3.0352208769242e-06	0.0106314594924406	4.32807918578503
RP11-513G11.2	0.0854770518942649	4.34029193861857	4.88767625517799	3.23317004470536e-06	0.0106314594924406	4.25939785962235
MAOB	0.049651031170816	4.90090638301574	5.01662997414071	1.86739819052587e-06	0.009106885997819	4.03634420043725
TRBC1	-0.158178050888822	4.46705319780338	-4.79872880776531	4.69790450245555e-06	0.0123059592146827	3.94503393363333
MIXL1	-0.12019290516243	4.34336590826758	-4.78981806044762	4.87598242301487e-06	0.0123059592146827	3.86664717931013
ARHGAP42	0.0333829575158227	4.90287146572214	4.96013295590338	2.37755593802829e-06	0.0094866643341818	3.78572252260347
DUSP26	-0.134083171741191	4.38203412994524	-4.75199795193309	5.7074136526622e-06	0.0123059592146827	3.75685908952219
TRAV21	-0.171014650091661	4.49699940610271	-4.73837505782878	6.03932468991002e-06	0.0123059592146827	3.71294463311605
IGLV3-16	-0.182228420876903	4.48052886431513	-4.71697539920525	6.59879723198382e-06	0.0123059592146827	3.63065479643193
TM4SF20	-0.0845068662780344	4.32552220624239	-4.66210709061508	8.27237618473145e-06	0.0128406822100098	3.34760609234518
ZCCHC18	-0.119358125665695	4.56054486722064	-4.6095706502672	1.02555856168553e-05	0.0128406822100098	3.21973703224436
MEI1	-0.0849645791878952	4.72740571264222	-4.65516573052327	8.51135827223546e-06	0.0128406822100098	3.20585992831902
ST13P6	0.0606303711486609	4.82754324039765	4.72094574732985	6.49133695997211e-06	0.0123059592146827	3.15050872989672
EPHB2	-0.0542228332124663	4.73012811118016	-4.60884555198083	1.02859406589775e-05	0.0128406822100098	3.01288944299045
RP3-471M13.2	0.0492948816919512	4.27562233668323	4.6571302007909	8.44305451078569e-06	0.0128406822100098	2.9759961248464
IGHV4-28	-0.164864945151574	4.64611824167636	-4.55882132200498	1.26035387295761e-05	0.0138295479594956	2.97338831689315
HIPK2	0.0264498444682584	4.99098890994888	4.8763749296853	3.39113788462709e-06	0.0106314594924406	2.94007935257012
VHL	-0.0276032365224781	4.83295799599738	-4.66883560785692	8.04692813796112e-06	0.0128406822100098	2.91250254760584
IGLV1-36	-0.188359848844579	4.51175249952519	-4.50779192238616	1.54843878615398e-05	0.0151325081173448	2.84324787713044
GAPDHP1	0.049032921379796	4.77393941604674	4.59428493079284	1.09142108310217e-05	0.0128406822100098	2.83354749114342
CLVS2	0.12393192284461	4.37655929684227	4.48232308006848	1.71505490342519e-05	0.0151749192236953	2.73914641138674
DIRAS2	0.0995371817345578	4.65069630181224	4.48247880669335	1.71398543527533e-05	0.0151749192236953	2.68128730772145
GNE	0.023356771301807	4.86932107457279	4.62841410198253	9.49643241568418e-06	0.0128406822100098	2.60221783107149
FCRL1	-0.129853779586518	4.52622088793182	-4.42659791583305	2.1420756317529e-05	0.0162099726815977	2.54871503503977
CABP1	0.109578709479829	4.725693000114	4.48034364398121	1.72870511308643e-05	0.0151749192236953	2.54718853613023
MAST4	0.0350438856738693	4.93567283038555	4.69264180618222	7.29603809390418e-06	0.0128092163191819	2.53263660724528
NFIA	0.030647950131371	4.950787422092	4.71224746610355	6.72901098522215e-06	0.0123059592146827	2.52500984772358
ACAT1	0.0294022380760568	4.96735088560378	4.73350823912795	6.16237604718359e-06	0.0123059592146827	2.51157962874955
HSH2D	-0.0705667794325793	4.69688386970393	-4.44709051941376	1.9743103846979e-05	0.0157553558354137	2.47274489227094
IRF4	-0.0873271917190843	4.70136403151654	-4.44802584706255	1.96696367768705e-05	0.0157553558354137	2.46969732597806
EGLN3	0.0431907122407083	4.98518668219636	4.74216421398744	5.94517251569269e-06	0.0123059592146827	2.44338245127975
MSRA	0.0359427859488566	4.87575232540636	4.58928631187926	1.11383280343546e-05	0.0128406822100098	2.42362178854367
FMNL1	-0.0308982537377771	4.89978697161698	-4.61734258188068	9.93561936395043e-06	0.0128406822100098	2.41792339144819
UBASH3A	-0.0635472409138815	4.69539037846921	-4.43098755328441	2.10502126602235e-05	0.0162090330503486	2.41454166203581
ESM1	0.0623075897994267	4.80515525510038	4.50730277629549	1.5514863304106e-05	0.0151325081173448	2.3981048525471
AMIGO2	-0.0526051075002627	4.75210320762304	-4.45856329977798	1.88599576401034e-05	0.0157553558354137	2.37799311546631
ITGAX	-0.0382692872479469	4.89036577126746	-4.58890252884344	1.11557179707675e-05	0.0128406822100098	2.3537203643594
ADAM8	-0.0564347483806271	4.76385061405075	-4.44785179559393	1.9683287982912e-05	0.0157553558354137	2.3036656862733
TCEA3	0.0385193021192869	4.94396686569907	4.63879098613425	9.10188900367942e-06	0.0128406822100098	2.27530033405271
TLR3	0.0441264156121282	4.90586407979245	4.58336058387648	1.1409778911175e-05	0.0128406822100098	2.26129892329151
METTL12	-0.0608480374183875	4.72398902780277	-4.39840617724383	2.39547428639333e-05	0.0165096952295914	2.22897990155189
FRMD3	0.0476866643937512	4.86887476218093	4.52097889755059	1.46842362695114e-05	0.0151040335767087	2.19317877192683
TNS1	0.0270254344629013	5.0422350909257	4.77427609281212	5.2023683099419e-06	0.0123059592146827	2.15880510418772
AGMAT	0.0758425248941048	4.76498602690602	4.40154427211507	2.36589953943566e-05	0.0165096952295914	2.13283448947847
EPB41L4A	0.0351566720372078	4.97575807821985	4.63882030132289	9.10079719062135e-06	0.0128406822100098	2.0869204004971
BCAT1	-0.0483766749074803	4.83535306419828	-4.45461294281546	1.9159656350575e-05	0.0157553558354137	2.0770104041349
GNA15	-0.0504578532753541	4.70321499331522	-4.3431656656726	2.97825551013849e-05	0.0185187434591172	2.07045229741074
SALL1	0.0467716975817432	4.91453973269065	4.53248881829312	1.40186009453248e-05	0.0150070832705183	2.02183904238506
SLC6A3	0.110758565647903	4.89841201516829	4.49937527890278	1.60169208709406e-05	0.0151749192236953	2.01673505143508
APBA2	-0.0590995404786172	4.76039555566453	-4.36696207693326	2.71216867680026e-05	0.017767133640812	2.01010642581605
PTPN7	-0.0461597578985584	4.80378152325391	-4.39715405734486	2.4073739370118e-05	0.0165096952295914	1.97645951526594
RP11-802E16.3	-0.0839412232432943	4.8478807107199	-4.43287841620657	2.08925098627631e-05	0.0162090330503486	1.96118572985194
MCOLN2	-0.0737972747175073	4.70684427246146	-4.30544751130784	3.4521841549613e-05	0.0196778980188839	1.92645261649207
MORC1	-0.0784450732851099	4.32781947894651	-4.26669714592963	4.01425871045392e-05	0.021227690248257	1.88017405531842
ANKRD36BP2	-0.0890041068894529	4.7692683853365	-4.32536306695878	3.19356971256385e-05	0.0189417524667757	1.83721291056313
ACOXL	-0.124567786838522	4.51054450194296	-4.21453504640695	4.9111623674908e-05	0.0233792283945363	1.79251191480498
SLC28A3	-0.124710229248224	4.45579368470395	-4.20029047243391	5.18774720271013e-05	0.0234737538633145	1.74645626378454
MAP7	0.0509663732170802	4.83982046318105	4.37130458422582	2.66614763672202e-05	0.017767133640812	1.74487557433148
RP11-380D23.1	0.0899695303199701	4.59302547764594	4.19248017845661	5.34568101701621e-05	0.0236480719121232	1.68171905101567
SLC22A11	0.0767576103038614	4.78320426693444	4.29389924736468	3.61124885291324e-05	0.0198126654254019	1.6742874066267
IGLV3-21	-0.127106890355874	4.83086577002115	-4.32714789810358	3.17132518888455e-05	0.0189417524667757	1.65658640769193
NYAP2	-0.123290356001492	4.44088503327596	-4.15503748166033	6.16909431985178e-05	0.0248410751185885	1.5879158232088
CLIP4	-0.0442416153861185	4.85569965347856	-4.34743805178226	2.92870086350868e-05	0.0185187434591172	1.58513304137049
SOX13	0.0325304293597481	4.85666135069552	4.33049400717545	3.13002336802123e-05	0.0189417524667757	1.51546131953664
APLN	0.0450502773030532	4.92974058479873	4.42213142341468	2.18042375581741e-05	0.0162205049265393	1.51512154982374
CWH43	0.112622742677338	4.39505492306543	4.13322490192167	6.70345486845226e-05	0.0259688646635891	1.50252912780667
KIF5A	-0.0997556829886577	4.55094239673309	-4.13276818426274	6.71510416511084e-05	0.0259688646635891	1.49638223108372
PGRMC1	0.0328196813835673	4.89693357392319	4.3686146478094	2.69456561181305e-05	0.017767133640812	1.47439270130349
IGHGP	-0.118339740267865	4.82806251571857	-4.27522169153954	3.8835291329533e-05	0.0207868264846894	1.46885480473691
UGT1A2P	0.0760666655927462	4.77404628966687	4.22375772450517	4.7396966123002e-05	0.0233741600011762	1.4454178661663
PCA3	0.0735892584865248	4.39128267450775	4.11248231439781	7.25254631334641e-05	0.0264299526909632	1.4356824077751
FAM30A	-0.16657281028108	4.5801374229393	-4.09966928266168	7.6129816802919e-05	0.0267313103143753	1.36080796364333
PTBP1P	-0.0957083784238808	4.38039188523287	-4.0936774743189	7.78736072637858e-05	0.0270196821590223	1.3586631564935
CARMIL2	-0.0544571994688967	4.75774144503202	-4.18221782901233	5.56022302442317e-05	0.0239258577220546	1.33728091385609
STK4	-0.019905284805092	4.8842663094126	-4.31597749192919	3.31303522462022e-05	0.0193883238725075	1.33303696504774
EDNRB	0.0523144625242811	4.84496890536325	4.26177743176983	4.09161956300373e-05	0.0213767014645352	1.31555267280888
IGHG4	-0.105084922823987	4.92375305810945	-4.34240058874331	2.98721428005089e-05	0.0185187434591172	1.2921243144505
TLR6	-0.0499718488712206	4.76282541318334	-4.17224040231726	5.77671168670349e-05	0.0241472050134384	1.28429792523242
CCND1	0.0362991897494167	5.01023585147682	4.48989694269042	1.66377944184447e-05	0.0151749192236953	1.27835984291673
INSR	0.0324246306341154	4.96674949644994	4.41683610806661	2.2267455374697e-05	0.0162890147308471	1.27723942499512
RCAN1	0.0376573379571878	4.85323002012797	4.25875555643556	4.13984558220476e-05	0.0213767014645352	1.26536182026341
PRR5L	-0.0394767621938632	4.79002653344451	-4.19042938865974	5.38790911852617e-05	0.0236480719121232	1.25745504900343
SASH3	-0.038327355810206	4.76837397016169	-4.1615530178243	6.01756524556315e-05	0.0245958866624354	1.22539130369544
EMB	-0.0373815843382816	4.84261788752641	-4.23021177658188	4.62313878466671e-05	0.0231792716610473	1.20256457819757
AAMDC	0.0307993048864699	4.85997794196925	4.24761749345448	4.32235727372488e-05	0.0220596026861696	1.19231360981403
F8	0.0440310750130637	4.83391427053254	4.21229018649614	4.95379061924284e-05	0.0233792283945363	1.17492302258647
CYB5A	0.034215318430042	5.04213676615477	4.51907207421685	1.47974173247015e-05	0.0151040335767087	1.15351173936734
CD53	-0.0347729920203843	4.91877073444499	-4.301102245592	3.51122832578255e-05	0.0196998566922888	1.11047985217966
SP140	-0.0495377493728011	4.83850509380702	-4.19753082685423	5.24303214796527e-05	0.0234818289802392	1.10305892305496
SLPI	-0.127005875023836	4.71638141915969	-4.06920428254794	8.54012535253946e-05	0.0280883079858325	1.06617551280248
FLT1	0.036796282560017	4.95506743728035	4.34168024989629	2.99567288418428e-05	0.0185187434591172	1.06357198234087
DPP4	0.044272339213923	4.92702346730091	4.29859023426948	3.54580364696821e-05	0.0196998566922888	1.06283404870954
KSR2	-0.110055331418769	4.55302539889437	-4.00119516261859	0.000110151326039681	0.0327814765836538	1.04253258776036
MTCP1	0.0367188575428541	4.87211119712816	4.21263464481581	4.94722661795726e-05	0.0233792283945363	1.01119634037705
UBA5	0.0263031308467614	4.94005842587652	4.3055325419649	3.45103832468117e-05	0.0196778980188839	1.0094584382542
RP4-539M6.18	0.0491540356051381	4.26701279015995	4.17778690093499	5.65538626617311e-05	0.0240661501763205	1.00796686681557
BIN2	-0.0271923758003796	4.84393043750318	-4.1756201101378	5.70248939039286e-05	0.0240661501763205	0.994445157974436
FBXO3	0.0196983235945787	4.88029269848648	4.21542589258843	4.89434362998856e-05	0.0233792283945363	0.9793922604133
KLRF2	0.0970990996512295	4.350457190387	3.98732199593037	0.000115980144252604	0.0333979088478739	0.948231729274631
EHHADH	0.0430752730422359	4.88459014877275	4.20848016918575	5.02695419586634e-05	0.023472132618167	0.940212027156889
SLAMF7	-0.0614902634491044	4.76574523389601	-4.07746636868859	8.27852798340327e-05	0.0280883079858325	0.937625794622931
ARSD	0.0238823548282063	4.85076670972984	4.16385191814674	5.96495743287508e-05	0.0245958866624354	0.923328223452203
FAM64A	-0.0877582152400542	4.58929437491459	-3.96828515056896	0.000124459564845054	0.034133970180936	0.906704720236268
GLG1	0.0192773914654891	4.94798349089647	4.28695396894742	3.71028120331695e-05	0.0201046854684919	0.893015935424851
IGLV3-9	-0.169108140104371	4.64190345890479	-3.97678306038125	0.00012060375333005	0.0338437769594881	0.876597662152935
RP11-204N11.1	-0.140864037319886	4.46290836699567	-3.94360250119273	0.000136337499341561	0.0346401920813372	0.865035041435071
NRG3	0.0591553543175092	4.76585236285714	4.04658078962568	9.29753881587384e-05	0.0293603878068851	0.829958590266035
CYP2J2	0.0717606293437862	4.8651595588874	4.14980770960306	6.29336067230903e-05	0.0248848552493978	0.827561756362003
HMGA1	-0.0430091988012045	4.90502287250848	-4.20283715353948	5.13722530567448e-05	0.0234737538633145	0.818686165508687
RHOH	-0.0713375584748182	4.67498418855804	-3.97160154563954	0.000122940998976006	0.034133970180936	0.803104848316216
CTD-2547L24.3	-0.113863866818082	4.56788649997628	-3.93092522355178	0.000142851034761615	0.0346401920813372	0.796180765289458
RFPL1S	-0.109714022879586	4.37594261332972	-3.93175142281498	0.000142417651087722	0.0346401920813372	0.795207745733952
CD200R1	-0.0685774511352069	4.73847443105763	-4.00437485480981	0.000108855358746456	0.032724455826991	0.764953275279125
CCDC89	0.0656823052607889	4.63660654423573	3.93762294206927	0.00013937366349775	0.0346401920813372	0.751297338844789
ALOX5	-0.0333618856073565	4.88672441596316	-4.16005152824321	6.05216504418452e-05	0.0245958866624354	0.748561288513667
ZNF738	-0.0451352002848031	4.77162754952161	-4.03049941051146	9.87454859061641e-05	0.0303079588944577	0.748403844647969
ABLIM3	0.039298491054522	4.93851702825033	4.22885743847385	4.6473671280494e-05	0.0231792716610473	0.737788805816095
BTF3P4	0.0669767231826146	4.60844494631595	3.90984425322023	0.000154344133901599	0.0351608913422603	0.691958651523921
PLSCR4	0.0318061056348089	4.86324678076474	4.11096137001037	7.29446029319115e-05	0.0264299526909632	0.678825941704353
SEMA5B	0.0457607639772872	4.87579029520453	4.1234126942561	6.95804285469206e-05	0.026080438602263	0.672191569168828
CD48	-0.0448902015353925	4.83308385615515	-4.07035609760002	8.50318738249369e-05	0.0280883079858325	0.663782134274167
C6orf141	-0.119976417353083	4.50555871823212	-3.87920774342798	0.000172628886491664	0.0365360273470665	0.650108481828458
CEP128	-0.032531225687304	4.81475045675257	-4.04592438486376	9.3204461789254e-05	0.0293603878068851	0.645285956116786
PYGO1	-0.0636642855239282	4.66564248040195	-3.91722082631902	0.000150225747618819	0.0350721185571148	0.634032452131623
CD19	-0.108151226083156	4.58950801539292	-3.88684090311323	0.000167889259093919	0.0357710071402486	0.631757566787075
GPR174	-0.0783827050686128	4.70472797782356	-3.93131254283347	0.000142647709667971	0.0346401920813372	0.602242394034291
FCRLA	-0.12145867427627	4.43549219578567	-3.85991974010946	0.000185179693572739	0.0372831281220234	0.589279448527938
LDB2	0.035103894113969	4.91359794183387	4.15197659544706	6.24153657945328e-05	0.0248848552493978	0.587624985241213
ALDH6A1	0.0368350870156666	4.88244668880796	4.10908443892204	7.34650435920237e-05	0.0264299526909632	0.586514732422644
WDR72	0.0681955744097147	4.84654067851373	4.05869765522891	8.884228725293e-05	0.0284626045972143	0.577526763894376
TBL1X	0.0237982496587712	4.89883549564465	4.12930108442214	6.80417269215271e-05	0.0259688646635891	0.576329785357142
MB21D1	-0.0328603325132253	4.71858885632215	-3.92125168026205	0.000148019778557892	0.034741904281735	0.526195988719657
GABRB3	0.117975652943197	4.75097722277815	3.93992841696009	0.000138195480612644	0.0346401920813372	0.524864352690862
IL10	-0.120071208876385	4.62585425832932	-3.86304946637879	0.000183085760406927	0.0372831281220234	0.511783179845001
CR2	-0.117570335570696	4.51048131850081	-3.83736176285197	0.00020096040876134	0.0383493621780172	0.511681680422705
HAAO	0.0348669825923578	4.86474466984433	4.06451112490054	8.69222531871452e-05	0.0282427181140805	0.50613528364096
ASPA	0.0548929504759368	4.87247013062994	4.07152321812537	8.46591453619521e-05	0.0280883079858325	0.504597101819728
CTD-2240E14.4	-0.10785198262837	4.59997495521071	-3.85006439114135	0.000191923309628751	0.0374386932574022	0.499017244480074
RP11-65J3.2	0.0725563510233425	4.32279755402677	3.87442540942411	0.000175663002260349	0.0365360273470665	0.489743883190651
IGLV2-11	-0.118066967063989	4.89548760058126	-4.08300130562213	8.10758719390248e-05	0.0278007898068417	0.484643244997606
CLDN10	0.0756050439128826	4.80290054655168	3.97967564940111	0.000119317496683241	0.0337868661091881	0.472792666394504
HYAL1	0.0512613425102062	4.80455617603146	3.98249160161338	0.000118077907698179	0.0336529704336413	0.466557890599343
TRAF3IP3	-0.0364502616879401	4.82119077665944	-3.99844117606517	0.000111285685242178	0.0327814765836538	0.453381283202406
TPRG1L	0.0239011631982216	4.7869731748636	3.96002202786878	0.000128321489745657	0.0343424299172355	0.444761246625122
CD22	-0.0748262965082738	4.72907895442262	-3.90100879484966	0.000159418713851498	0.0354712736079339	0.436120636451518
OSBPL1A	0.023793394496832	4.92115682491924	4.1213872038476	7.01173755856521e-05	0.026080438602263	0.433272296282192
ETFB	0.0272833313915619	4.96866228324477	4.18616369422467	5.47677214835133e-05	0.0238000996399295	0.399665594696607
TRGV10	-0.114229897919066	4.6548463486967	-3.84088566387159	0.000198413606554778	0.0381954894969113	0.395888596420214
ANKRD22	-0.102864764412207	4.68384506482699	-3.85467242779668	0.000188741630766731	0.0374386932574022	0.390118470735157
IGHV2-26	-0.158344102651531	4.54704681922559	-3.80601927841853	0.000225021921536992	0.0409810670463906	0.389900766124394
HIBCH	0.0227943802759878	4.91592977139249	4.10061222797661	7.5858820201932e-05	0.0267313103143753	0.385489033931896
ADAT2	-0.0510374653464165	4.72967929421381	-3.88773931009481	0.000167339638852888	0.0357710071402486	0.383426563711622
CYP11A1	-0.12436410620495	4.52342547598237	-3.79460372644677	0.000234447393447341	0.0414924618782147	0.366773187984666
GHR	0.0567004633524517	4.82512627022318	3.9757626571077	0.00012106064985167	0.0338437769594881	0.365553851644144
NDRG2	0.03482333621427	4.91565300701532	4.09263015778045	7.81823069466596e-05	0.0270196821590223	0.36195128397121
ST18	-0.0980733071771409	4.54727421303388	-3.79543057341535	0.000233752279490224	0.0414924618782147	0.361517064820019
ZNF101	-0.0306563222781886	4.81881993241727	-3.96954670998686	0.000123879803039087	0.034133970180936	0.359882185479531
FTO	0.0217096954702152	4.98430197040729	4.20114813849382	5.1706795264789e-05	0.0234737538633145	0.354081526318236
GBP5	-0.0449838363480337	4.86552239883658	-4.02126776658803	0.0001022109006232	0.0309592612958642	0.350912295980969
DAZ2	0.058662835127274	4.29387406177234	3.8755804416068	0.000174925583407735	0.0365360273470665	0.335188466725946
HCST	-0.0511926102793359	4.784231238058	-3.92398401902134	0.000146542049177118	0.034741904281735	0.334359045255078
CHRNA6	-0.104674023086833	4.54823466095886	-3.78273057408753	0.000244648070569549	0.0426185586011453	0.319119718838109
RP11-295P22.2	-0.0952506251714293	4.34259586511484	-3.80407009596155	0.000226605384877111	0.0410028116577951	0.310910201725519
CAPN13	0.0720816054014177	4.7613222261135	3.89187586648404	0.000164831048972842	0.0354748261253991	0.308617872804334
SERBP1P5	0.0668828834850235	4.70756957114122	3.84656305125121	0.000194374912305209	0.0377491560884421	0.307161525796801
IL2RA	-0.0897943455078529	4.78428182716161	-3.910164343057	0.000154163213980781	0.0351608913422603	0.30180452703646
TRAV22	-0.112173612882088	4.40382326196044	-3.7741758873888	0.000252257543958182	0.0432493588354241	0.301267613353949
MXI1	0.024843718926336	4.94199934958548	4.10556896466341	7.44494072424576e-05	0.0265663327908838	0.261871268872754
FAM13A	0.0222944431967118	4.952415201539	4.11916550126476	7.07109018630084e-05	0.026080438602263	0.250386475505223
BHMT2	0.0508939768571395	4.96142664155476	4.12246503397948	6.98311561809181e-05	0.026080438602263	0.225236468277067
IGKV3-20	-0.124225496418797	4.94390541805871	-4.07161357025029	8.46303560423208e-05	0.0280883079858325	0.21400450865459
KCNE3	0.0366236858719891	4.85277069004385	3.96666163715837	0.000125209478005302	0.034133970180936	0.212904427544701
FCGR1B	-0.0671642515220388	4.85789317476477	-3.9617024208025	0.00012752697817053	0.0343391815882376	0.185135617857924
TRAV20	-0.117450071210759	4.40231844710772	-3.73850053593742	0.000286482156238331	0.0455579286936832	0.183090441459775
ACADL	0.0699246787098557	4.85184998791402	3.95104297335367	0.000132647594207015	0.0346401920813372	0.175843630909026
TRAV8-3	-0.121841260143004	4.40144546732798	-3.73637131543578	0.000288658249546717	0.0455962084349018	0.174403443131436
AKR7A3	0.0652873914657741	4.80337832527912	3.89182129236825	0.000164863910663888	0.0354748261253991	0.162065888872336
GOT1	0.0311785842545156	4.88466088941954	3.9896088244146	0.000114999469569979	0.0333979088478739	0.147199861941173
CD37	-0.0253605855332628	4.89479563758045	-3.99870022034118	0.000111178512017107	0.0327814765836538	0.127634247182026
RP11-301G23.1	0.0982208505467499	4.55335492010361	3.72381256048793	0.000301815893923362	0.0460830601851415	0.127610499324557
CD84	-0.0373623061610671	4.84629176483422	-3.9312127643175	0.000142700062465944	0.0346401920813372	0.115387852557347
GAPDHP73	0.0825741369838999	4.44025322517841	3.70921168406968	0.0003178279090554	0.0469689722436045	0.111984878150241
IGHV1-12	-0.114955269265296	4.35767053578365	-3.73623258878537	0.000288800572894277	0.0455962084349018	0.111667117164706
IGLV4-69	-0.163670173684915	4.59406537105607	-3.72922558292906	0.000296076470721209	0.0459190543336558	0.106131959655555
TNFRSF13B	-0.122134982044066	4.49748944060802	-3.71080291252511	0.000316044563622873	0.0469176608744839	0.105129009270867
PTPN22	-0.0379456243977065	4.82139029374261	-3.89587205280582	0.000162441639406592	0.0354712736079339	0.0946864184402036
TIFAB	-0.0837589154588656	4.37010131010265	-3.71581762183063	0.000310486251170589	0.04654037266574	0.0907555145658376
43711	-0.119141116009915	4.56732945077358	-3.71512287793447	0.00031125073772737	0.04654037266574	0.0867846502437617
RAC2	-0.0333338491206376	4.92074490442448	-4.02109143867271	0.000102278209380062	0.0309592612958642	0.076905828809946
FABP7	0.135658370800552	4.82007775170548	3.87109384460683	0.000177806626488467	0.0366192759876594	0.072533386682692
ADCY5	0.0644954598977012	4.84462659831966	3.90910979719226	0.000154760025460852	0.0351608913422603	0.0564818493232666
IGLV6-57	-0.136506823126253	4.68579667286798	-3.7535727431028	0.000271517331850407	0.0440628298561819	0.0528497286558212
AMPD3	-0.0268346715989649	4.87077080038171	-3.94420701044964	0.000136034091622207	0.0346401920813372	0.0506337013738616
IGHA2	-0.100386896635876	4.86176761595275	-3.91350605106244	0.000152286458253513	0.0351608913422603	0.019581473757043
ACSM5	0.0491301616851354	4.87390533062323	3.92910638017357	0.00014380954714626	0.0346810155703105	-0.00832827610640141
SYNGR3	-0.101110242398867	4.4458824261983	-3.67210380550596	0.000362223369416274	0.0490122346851327	-0.00945095371880367
PAX5	-0.124374087899504	4.49624021838645	-3.67409860612588	0.000359694552619669	0.0490122346851327	-0.0117528103665467
ALDH3A2	0.0268855564319432	4.96265955766932	4.06271110941095	8.7512466417146e-05	0.0282427181140805	-0.0125310727767225
ACAP1	-0.0347613269968701	4.84909271005155	-3.89659557819226	0.000162012570881277	0.0354712736079339	-0.0174222256931413
PPP1R36	-0.117667924482871	4.46476702237587	-3.66944112512691	0.000365625100329649	0.0490122346851327	-0.0206432064946478
PI3	-0.144359213449386	4.57337499679605	-3.6836963094827	0.000347759477211671	0.0481498776476261	-0.0207221082475604
MAPT-AS1	0.0297870931687756	4.26758406516777	3.8959262142064	0.000162409482897103	0.0354712736079339	-0.0226179697223685
FBXO41	-0.0518102389094244	4.681591484216	-3.73020009811497	0.000295054250987628	0.0459190543336558	-0.0234405303414427
TESPA1	-0.0528696476180492	4.75885136813438	-3.79260361527451	0.000236136978672662	0.0416236471121358	-0.0278021260166996
ST6GALNAC5	-0.121203878313541	4.49247176718027	-3.66824120026971	0.000367167941539288	0.0490122346851327	-0.0288930205779545
ARHGAP9	-0.0290579096804517	4.88564309477005	-3.9378336460926	0.000139265589427911	0.0346401920813372	-0.0411864417034211
FAM9C	0.085290114481996	4.34565791328521	3.69085673370893	0.000339100606553168	0.0480111765233067	-0.04171541240762
SLC37A4	0.0292602924924941	4.92042367078818	3.98629755580327	0.000116422046745909	0.0333979088478739	-0.044481597894463
KLHL6	-0.0448709963085809	4.73769040234909	-3.7660034959277	0.000259736479023837	0.0439516271531903	-0.0524293101964899
ZNF215	-0.0835434034591298	4.66812042726933	-3.71047459813572	0.000316411738598967	0.0469176608744839	-0.0590137876377073
RP3-395M20.8	0.0844700767317299	4.76284686010804	3.78267786298143	0.000244694282825377	0.0426185586011453	-0.0601321200787153
ALDH9A1	0.0228722533761969	4.89997386498628	3.94591711977095	0.000135179259550246	0.0346401920813372	-0.0832235059561306
CD86	-0.0493976031903145	4.79552902192102	-3.8082875728934	0.00022319246129715	0.0409810670463906	-0.102296260363572
AURKB	-0.069075757117889	4.69663861822387	-3.70681356160522	0.000320533599302399	0.0470991544323577	-0.132827854697303
VEGFA	0.0337298270282504	5.1341393790117	4.41205445571935	2.26938769590484e-05	0.0163288025181901	-0.133596048338454
FANCD2	-0.0313672194818793	4.84697067769821	-3.86030909033061	0.000184917963930884	0.0372831281220234	-0.13422261762175
CD33	-0.0365684498522816	4.74928108103019	-3.75251046426528	0.00027254725825222	0.0440628298561819	-0.134492230474928
ACAA2	0.0309960617870066	4.91744762151705	3.95614698910362	0.00013017170439994	0.0344178691434806	-0.134633761424239
CELF2	-0.0273141810868642	4.84347523079271	-3.85394984816372	0.000189237204608943	0.0374386932574022	-0.142046809281551
ENPEP	0.0431111345360513	4.94740417607219	3.99288539507551	0.000113608149898934	0.033242502048094	-0.162885432641125
NCF1B	-0.0670616363394405	4.82981105977699	-3.82461761334031	0.000210432944319744	0.0396399672066003	-0.170907379513426
ARHGAP32	0.0223580519467328	4.90844281983695	3.93319261040394	0.000141664674314619	0.0346401920813372	-0.171020119000145
GLYATL1	0.0649514034542316	4.84491160479205	3.84224510415667	0.000197439341102453	0.0381753749794174	-0.173444417192313
TMEM220	0.0532944156725543	4.82357212209595	3.81710203478643	0.000216216623323921	0.0402117110775857	-0.177257561838492
IGKV3D-7	-0.116628850148243	4.33543990879564	-3.66542151286686	0.000370817738753071	0.0490122346851327	-0.178242648584196
HSD17B14	0.0364420229785916	4.85117792847123	3.85103974588745	0.000191245633991476	0.0374386932574022	-0.181529010237788
SGCB	0.0290358611299082	4.89094349925239	3.89179017095336	0.000164882653153982	0.0354748261253991	-0.225364002551917
EFHD1	0.0641762874810539	4.72452230819263	3.69937508214648	0.000329065649385302	0.0470991544323577	-0.228293799789016
TMEM176B	0.0316742776058261	5.03187946563268	4.13092857210275	6.76222306983001e-05	0.0259688646635891	-0.229984779030268
TUBBP9	0.026913631073306	4.25466903892026	3.92442820992322	0.000146303150854361	0.034741904281735	-0.231719284401342
IGHV4-34	-0.138900916017515	4.81928203231506	-3.77894732392068	0.000247986019117015	0.0428517888388382	-0.237342581135253
NLGN1-AS1	0.054894555898251	4.31405664716346	3.65875824946953	0.000379579605476354	0.0492903208992978	-0.25548752823793
NOD2	-0.0450241109872556	4.78171898200977	-3.74685627526192	0.000278091929101302	0.0447096441765027	-0.260290122422441
FBXO17	0.0339150308844198	4.87522389236424	3.85749622210514	0.000186816780508491	0.0374386932574022	-0.268227095580496
PHKA2	0.0262889717576487	4.99267293883056	4.04418438971487	9.38143038703332e-05	0.0293603878068851	-0.269508764373838
CD2	-0.0467138397044797	4.83369805278564	-3.80011518866938	0.000229850848625702	0.0411770759062477	-0.280072940026436
DDAH1	0.0322530144907942	4.87842750441341	3.85210745612656	0.000190506400888428	0.0374386932574022	-0.302202511431263
FAHD1	0.0286384266738597	4.79949949187577	3.75267871624242	0.00027238388374294	0.0440628298561819	-0.308951575140332
NADK2	0.0224111164738092	4.88751470153028	3.86147934390561	0.000184133412290208	0.0372831281220234	-0.315485380610024
IGLC1	-0.10004648746802	5.02817369684528	-4.06810846030585	8.57541015265444e-05	0.0280883079858325	-0.34295392857351
PDE9A	0.02948326934448	4.88216283081986	3.83819989622596	0.000200351867290088	0.0383493621780172	-0.368088575718458
FCMR	-0.0472557599981496	4.79052695734415	-3.72328239832009	0.000302383662557717	0.0460830601851415	-0.370387341175241
PFN1P1	0.0617218524882954	4.80355903681651	3.73470014077285	0.000290377187604959	0.0456808069575959	-0.374708599369765
PLIN2	0.0379446951602862	5.00827226495985	4.0387973636389	9.57266631290366e-05	0.0295883026154686	-0.388573882364286
PRELID2	0.0316283894996419	4.87521276016181	3.82190638031532	0.000212502222979979	0.0398586968752746	-0.390478134307101
IGKV1-16	-0.16119106196239	4.79228242211805	-3.69905312302303	0.000329439757825837	0.0470991544323577	-0.39112809345534
CSPG4	0.0422818304347219	4.82429039014564	3.75377061387065	0.000271325895947103	0.0440628298561819	-0.397914125736731
DAB2	0.0217999876950934	5.01079428226748	4.04274872340728	9.43203545321548e-05	0.0293603878068851	-0.399975370599311
DOCK2	-0.0249286521977803	4.91707704595001	-3.87783570661344	0.000173494220812301	0.0365360273470665	-0.408562408878342
AR	0.0531353897867533	4.8075960076547	3.72821452981995	0.000297140566726551	0.045921819064067	-0.414286710576131
ACAD11	0.0335116876898498	4.95995885155044	3.93486042150946	0.00014079803285034	0.0346401920813372	-0.446953453516343
IL10RA	-0.0235073081624639	4.94402753749329	-3.90655740118531	0.000156213661382533	0.0351608913422603	-0.457309185104132
TMEM206	-0.0353142262775874	4.79762834173804	-3.70485983159414	0.000322754026101963	0.0470991544323577	-0.460594507773953
ANGPT2	0.0332583219306057	4.84714921652323	3.76393025244809	0.000261667012777281	0.0439797737580545	-0.461103028250664
HMGB1P13	0.0371915652398433	4.26129740569547	3.80609854651761	0.000224957749343748	0.0409810670463906	-0.466577345272714
HK3	-0.048490569135839	4.79463983164633	-3.6947939254239	0.000334426926074592	0.0476569227673373	-0.479425690470218
CFDP1	0.0198124996210156	4.9539673274784	3.91461066270577	0.000151670894826105	0.0351608913422603	-0.486790887499858
SLC16A2	0.0395340264480017	4.79068638513571	3.68754079716558	0.0003430847577452	0.0481498776476261	-0.490065048246055
ZNF395	0.0321454536568311	4.97533595187435	3.94947651574782	0.000133416429689387	0.0346401920813372	-0.490552439180227
MAPT	0.0617224650360191	4.84858519165651	3.75344425972923	0.000271641705514492	0.0440628298561819	-0.491298656380189
NCF4	-0.0307859781252064	4.83988062525757	-3.74543693722948	0.000279500490257862	0.044772102255138	-0.494075443639849
SLC25A23	0.0297638909023457	4.860928572254	3.77154559606868	0.000254642037200215	0.0433197428478862	-0.496695908118079
RP11-856F16.2	0.0132827315922119	4.25038318585242	3.87623111491634	0.000174511466558465	0.0365360273470665	-0.49881454849324
TRABD2B	0.0443352760048032	4.83222755483875	3.72946354744087	0.000295826547835681	0.0459190543336558	-0.510192348850147
ALPL	0.0650051567143537	4.81497435747316	3.7013350138985	0.000326796928330576	0.0470991544323577	-0.527833755565574
TMEM37	0.033413455120054	4.95283624119073	3.89879907381061	0.000160712485491779	0.0354712736079339	-0.531602635248578
ORAOV1	0.0285770257849505	4.95774898172688	3.9066083719536	0.000156184505686423	0.0351608913422603	-0.533659185329582
ALDH7A1	0.0200770217091293	4.9856127338693	3.95683085013577	0.00012984334197712	0.0344178691434806	-0.534918070524658
FGGY	0.0233444781991912	4.90878136979644	3.82763142557467	0.00020815522312584	0.0393799176647251	-0.537608872621433
FRZB	0.0679425047067079	4.80412669253893	3.68436869967867	0.000346937552121393	0.0481498776476261	-0.539802900815698
GALNT14	0.0350782772920981	4.95792261117699	3.90250142506953	0.000158550415190931	0.0354712736079339	-0.546598683964857
TRBC2	-0.0459074775505508	4.90457497290549	-3.81545846856477	0.000217501430487786	0.0402799801077613	-0.551369873989717
MCAM	0.0332425747838343	4.94319060269449	3.87315982932298	0.000176474397885172	0.0365360273470665	-0.563267244563157
NCKAP1L	-0.0254438397811789	4.89775698230324	-3.80357446084838	0.000227009711167306	0.0410028116577951	-0.564271442170075
ARHGAP11B	-0.0406662653276637	4.87186534058273	-3.76533321134725	0.00026035914105009	0.0439516271531903	-0.564990946861298
ZNF704	0.0390156411949549	4.91954851997621	3.82976750241508	0.000206555079801677	0.0392463593401533	-0.581340845829056
IGHV3-48	-0.133741718996638	4.82238226497168	-3.68151280180465	0.000350441319864438	0.0483686162583964	-0.582269137739937
GIT2	0.0186884931444347	4.94424722006881	3.86995490744527	0.000178545147327678	0.0366192759876594	-0.585938416097541
NPR3	0.0784938549770553	4.8610430043723	3.73867803487524	0.000286301454334782	0.0455579286936832	-0.586739624513158
IGHV4-61	-0.137699252794984	4.80311653039637	-3.6533694543353	0.000386808554459426	0.0499469066834198	-0.595626961933203
TMEM176A	0.0360258928169133	5.00187664445892	3.96431476226174	0.000126301144814293	0.0342190342410132	-0.60907756378701
ZBTB20	0.0270446323911324	4.88019981223313	3.76280567820719	0.000262719868951091	0.0439797737580545	-0.615497869023211
PRUNE2	0.0356786190124643	4.98271347284225	3.92134529418159	0.000147968915189114	0.034741904281735	-0.633247991159811
CYTIP	-0.0337244979636182	4.86451959006976	-3.73204239248212	0.000293130911644728	0.0459190543336558	-0.64614853712561
IGHV3-21	-0.12947446926888	4.81502054676354	-3.65245374767452	0.000388049832062294	0.0499469066834198	-0.654208507716091
KCNJ3	0.0840025091342032	4.82002064081134	3.66622480710427	0.000369774472827096	0.0490122346851327	-0.654930144102608
RNA5SP248	0.045100221415689	4.26505456467364	3.72226590323442	0.000303475095445536	0.0460893612948098	-0.686833742969243
ALDOC	0.0390636760425753	4.88854354004335	3.75197804224163	0.000273064858874974	0.0440628298561819	-0.688938751164391
INPP4A	-0.0164359237699454	4.84027276971295	-3.68682872565145	0.0003439460875611	0.0481498776476261	-0.693564299353613
IGLV1-51	-0.0817351470513676	4.85977535845944	-3.70370757400631	0.000324070400505776	0.0470991544323577	-0.697373655882605
EIF2B2	0.0215006239425923	4.90489323439182	3.77280331244534	0.000253499195063083	0.0432931251770964	-0.704853681202819
NCK2	0.024623795072567	4.9139637196339	3.78107533633371	0.000246103195552881	0.0426945270988597	-0.722531650064179
IGLV3-1	-0.137939254401975	4.85252533950137	-3.67140318216927	0.00036311554017613	0.0490122346851327	-0.731683038944204
GATM	0.0470351295489388	4.99981302219473	3.92211671173593	0.000147550413885166	0.034741904281735	-0.735144448459372
SLC47A1P1	0.0375921175005747	4.26378232795983	3.7146731261357	0.000311746589590749	0.04654037266574	-0.737781805059157
SMPDL3A	0.0337329833091848	4.90446526108575	3.75840612593249	0.000266877617803414	0.0440628298561819	-0.747739839655884
ITGA6	0.0231747738362218	4.96453165891712	3.8535139527692	0.000189536757617954	0.0374386932574022	-0.760855512728131
DMGDH	0.0368035450015762	4.90965003282302	3.76194120682916	0.000263531942730135	0.0439797737580545	-0.76155363437771
PCBP1	0.0152461684368959	4.94718815276353	3.81769010256325	0.000215758674862453	0.0402117110775857	-0.783450172982773
CYP4F60P	0.0428537479193478	4.26510148390699	3.66462519896154	0.000371854688891782	0.0490122346851327	-0.84728407004634
LCP2	-0.0259251976582959	4.94126958230023	-3.78421918339959	0.000243346412488427	0.0426185586011453	-0.861545089643343
CDKL1	0.0290583442800116	4.8781093799208	3.68402978143976	0.000347351613151934	0.0481498776476261	-0.8690111586904
ACADM	0.022287922605412	4.96108544457476	3.8123576772761	0.000219945168913988	0.0405614008773271	-0.881945594002063
GUCY1B3	0.0246006271956558	4.8934566564112	3.70027331010956	0.000328024058167815	0.0470991544323577	-0.889742282789814
ANG	0.039905690196675	4.8755747039902	3.66636555701367	0.000369591962394048	0.0490122346851327	-0.912397772950825
RP3-499B10.3	0.0325226112012649	4.26128310806243	3.67089892157793	0.000363758950677468	0.0490122346851327	-0.940925281655549
ACKR4	0.0357093323994109	4.8790197157234	3.66103645369962	0.000376562063688015	0.0492888276962326	-0.947410357524229
HPN	0.0566694214789099	4.88130488345329	3.66094069612695	0.000376688438673121	0.0492888276962326	-0.949365284762508
UFSP2	0.0214001327445477	4.92447101318929	3.72483867752175	0.000300719861119356	0.0460830601851415	-0.968897896197399
WLS	0.0305855463101672	4.90031845075384	3.68502518412639	0.000346136845642409	0.0481498776476261	-0.973427644300928
IGHM	-0.0696376275605495	4.92846108552579	-3.72082937938251	0.000305023893995295	0.0461648404529223	-0.983264021212542
SEMA6A	0.0282966286218755	4.9488774028704	3.75962748928911	0.000265717160916516	0.0440628298561819	-0.986870162791278
KANSL1L	0.0240998875670195	4.93026923392765	3.72409939568364	0.000301509133984425	0.0460830601851415	-1.00225282956042
CAT	0.0223256393929967	4.97714933115342	3.7989369979975	0.000230826200495929	0.0411837104307593	-1.02685595959128
IGLV2-14	-0.0867961206002636	4.96320163125953	-3.75785996495395	0.000267398098217985	0.0440628298561819	-1.03646223776859
RP11-337L12.1	0.0249376081170238	4.25517292253575	3.66731654528243	0.000368361048613069	0.0490122346851327	-1.09971619811476
MAPRE2	0.020635182091902	4.92872331946645	3.69094051907618	0.000339000507110019	0.0480111765233067	-1.10550419881338
PLPP3	0.0282217164571952	4.92709655796346	3.67656414309094	0.000356592079287367	0.0489099467250057	-1.14231746381178
SHMT1	0.0272343260154448	4.94484273390803	3.70223566526728	0.000325759356691695	0.0470991544323577	-1.15651002620725
DLGAP1-AS5	0.0227191122222612	4.25249683829395	3.66562992390687	0.000370546800783006	0.0490122346851327	-1.16217644266295
IMPA2	0.0311846769121393	4.92108513276959	3.6604609814027	0.000377322141348663	0.0492888276962326	-1.16268928426412
GOLIM4	0.0183818233217368	4.9251950255415	3.66804404324639	0.000367422031227558	0.0490122346851327	-1.16301303243235
IGKC	-0.0817496092070451	5.07375619428537	-3.93889814527212	0.000138720808612932	0.0346401920813372	-1.19197485907935
IGHA1	-0.081266479297482	4.95982093087242	-3.70362117927968	0.000324169305283434	0.0470991544323577	-1.20417940309222
CLIC4	0.0260376656015762	4.96541285851017	3.7186339849591	0.000307405362199125	0.046365390901312	-1.22371897516958
PDK2	0.0252590870530369	4.95902121546803	3.70637666133978	0.000321028878798061	0.0470991544323577	-1.22725935352741
NFIB	0.0213914581360228	4.95787573702287	3.65308719565255	0.000387190766418313	0.0499469066834198	-1.3979936819949
DARS	0.0210052881260374	4.97631806498439	3.67882209800086	0.000353773059527859	0.0486754023690823	-1.42639543002327
CALD1	0.0216206705346682	5.04335232777593	3.80023834638713	0.00022974912031008	0.0411770759062477	-1.49011039103625
CALM3	0.0168636782128209	4.99448489899482	3.68827314821238	0.000342201029250304	0.0481498776476261	-1.51486730639527
IGHG1	-0.085014513844575	5.08327383398297	-3.77580029900698	0.000250795539978651	0.0431673217458939	-1.83034882403003
ENO1	0.0218337257344761	5.08893811487229	3.6591361937667	0.000379077429810457	0.0492903208992978	-2.36037238160867
